# Supplementary material for: Nanocellulose-Based Passivated-Carbon Quantum Dots (P-CQDs) for Antimicrobial Applications: A Practical Review
Source: Polymers (Basel). 2023 Jun 12;15(12):2660. doi: 10.3390/polym15122660 (PMC10305638; doi:10.3390/polym15122660)
Supplement: Supplementary file 1 [file polymers-15-02660-s001.zip]

Archive with 1 entries (1 files):
- polymers-2290760-Supplementary-.pdf
